# Supplementary material for: Relationships between abiotic environment, plant functional traits, and animal body size at Mount Kilimanjaro, Tanzania
Source: PLoS One. 2017 Mar 20;12(3):e0174157. doi: 10.1371/journal.pone.0174157 (PMC5358856; doi:10.1371/journal.pone.0174157)
Supplement: S1 Table — The sixty plots from twelve vegetation types investigated in this study represent a large part of the habitats present at the Southern slopes of Mount Kilimanjaro, Tanzania. Disturbance was calculated including various aspects of anthropogenic changes to the environment described in S1 File. (TXT) [file pone.0174157.s001.txt]

S1_Table. Mean temperature, annual precipitation and disturbance the vegetation types at Mount Kilimanjaro.
The sixty plots from twelve vegetation types investigated in this study represent a large part of the habitats present at the Southern slopes of Mount Kilimanjaro, Tanzania. Disturbance was calculated including various aspects of anthropogenic changes to the environment described in S1_File.
	Temperature [�C]	Precipitation [mm*a^-1]	Disturbance
COF1	19.1	1660	0.9996
COF2	19.6	2000	0.9996
COF3	20.1	1600	0.9979
COF4	22.6	1250	1.0000
COF5	17.4	1800	0.5857
FER0	4.5	1148	0.0074
FER1	5.5	726	0.0091
FER2	6.9	868	0.0372
FER3	5.7	679	0.0281
FER4	8.1	868	0.0215
FLM1	15.3	2700	0.2052
FLM2	15.2	2231	0.1384
FLM3	16.3	2750	0.1506
FLM4	16.5	2820	0.0951
FLM6	14.4	1973	0.1874
FOC1	12.1	2664	0.0173
FOC2	12.1	2678	0.0157
FOC3	11.7	2098	0.0045
FOC4	11.6	1843	0.0012
FOC5	9.9	1629	0.0004
FOD1	13	2290	0.0916
FOD2	11	2057	0.0689
FOD3	12.6	1884	0.0718
FOD4	11.1	1974	0.0883
FOD5	11.9	1984	0.1032
FPD1	9.4	1373	0.2561
FPD2	9	1332	0.2540
FPD3	9.7	1593	0.2536
FPD4	9.8	1593	0.2536
FPD5	10.8	1803	0.1486
FPO1	9.4	1984	0.0041
FPO2	9.3	1305	0.0004
FPO3	9	1355	0.0004
FPO4	9.9	1585	0.0004
FPO5	10.3	1830	0.0037
GRA1	16.5	2750	0.5699
GRA2	17.6	2000	0.4970
GRA3	19.2	1740	0.5553
GRA4	20.4	1390	0.4891
GRA5	20.8	1090	0.5256
HEL1	5.3	775	0.0000
HEL2	4.5	589	0.0157
HEL3	2.9	598	0.0021
HEL4	4.6	583	0.0000
HEL5	3.5	573	0.0000
HOM1	17	2650	0.5494
HOM2	20.3	1610	0.6341
HOM3	16.2	2650	0.4065
HOM4	20.8	1360	0.6341
HOM5	19.2	1500	0.6225
MAI1	22.6	870	0.9087
MAI2	24.8	850	0.7633
MAI3	24.2	880	0.6377
MAI4	23.6	740	0.7112
MAI5	23	610	0.5377
SAV1	24.6	1020	0.3220
SAV2	24.2	950	0.4241
SAV3	22.3	710	0.3544
SAV4	23.9	600	0.1615
SAV5	23.7	600	0.3333
