# Supplementary material for: Relationships between abiotic environment, plant functional traits, and animal body size at Mount Kilimanjaro, Tanzania
Source: PLoS One. 2017 Mar 20;12(3):e0174157. doi: 10.1371/journal.pone.0174157 (PMC5358856; doi:10.1371/journal.pone.0174157)
Supplement: S3 Table — Community-weighted means are given for each of the sixty plots. Bee ITD and bird mass are highly correlated with body size, and have been referred as such in the text. Variables were scaled prior to analysis. NAs indicate no respective species were found in these plots. (TXT) [file pone.0174157.s003.txt]

S3_Table. Plant functional traits, animal body size CWMs, bee cumulative intertegular distance (ITD), and moth cumulative body length.
Community-weighted means are given for each oft he sixty plots. Bee ITD and bird mass are highly correlated with body size, and have been referred as such in the text. Variables were scaled prior to analysis. NAs indicate no respective species were found in these plots.
	Insect-pollinated plants CWM	Bird-dispersed fruits CWM	Leaf economics spectrum	Total plant biomass [t*ha-1]	Moth body length CWM [mm]	Bee ITD CWM [mm]	Frugivorous bird body mass CWM [g]	Insectivorous bird body mass CWM [g]	Total moth body length [mm]	Total bee ITD [cm]
COF1	1	190.15	3.66	145.00	9.72	19.25	187.25	12.89	194.35	38.50
COF2	0.983	288.50	3.68	32.20	11.73	24.36	67.92	32.92	222.95	175.38
COF3	0.989	192.34	3.88	30.90	13.45	24.65	401.74	27.15	578.26	234.20
COF4	0.941	165.67	3.13	30.25	8.01	25.12	244.18	15.24	216.23	160.80
COF5	0.943	137.57	4.68	51.40	11.09	17.76	42.45	24.34	277.35	101.25
FER0	0.4	NA	-2.32	29.41	8.81	11.29	NA	32.69	8.81	53.06
FER1	0.541	NA	-2.26	36.62	16.54	11.29	NA	16.02	82.69	200.94
FER2	0.143	NA	-2.01	44.12	NA	11.29	NA	14.99	0.00	311.58
FER3	0.556	NA	-2.06	22.20	NA	11.34	NA	15.07	0.00	51.01
FER4	0.203	NA	-2.37	44.12	16.10	11.32	NA	9.84	32.19	605.74
FLM1	0.564	85.40	0.53	162.50	15.90	18.57	93.77	13.44	333.95	31.58
FLM2	0.992	94.58	-0.34	235.00	11.56	12.45	172.74	18.33	92.51	7.47
FLM3	0.906	131.72	-0.03	442.80	15.82	18.99	108.49	14.21	616.80	104.47
FLM4	0.993	275.31	-0.33	664.30	13.96	20.58	203.17	17.65	474.72	12.35
FLM6	0.846	117.11	-0.13	300.60	13.61	23.31	127.04	22.03	217.75	9.32
FOC1	0.776	229.48	0.37	385.00	13.48	NA	99.65	13.46	40.44	0.00
FOC2	0.764	181.93	0.45	390.20	11.34	21.88	93.11	14.83	11.34	10.94
FOC3	0.606	638.47	-0.21	284.50	11.62	15.59	235.28	12.41	151.09	17.15
FOC4	0.569	446.96	0.06	207.60	14.99	14.34	278.40	14.62	344.78	12.90
FOC5	0.578	518.63	-0.40	140.60	13.89	22.31	148.39	13.17	27.79	37.92
FOD1	0.77	93.86	-0.01	364.40	12.83	NA	224.21	19.03	128.26	0.00
FOD2	0.896	240.68	-0.61	284.70	14.19	21.15	198.82	15.70	99.30	19.04
FOD3	0.867	115.58	0.39	356.90	13.65	23.56	118.64	16.46	150.19	9.42
FOD4	0.725	266.43	0.94	359.80	11.69	20.99	100.17	19.55	701.53	2.10
FOD5	0.61	425.45	0.76	423.90	8.56	20.51	106.57	19.56	453.59	10.25
FPD1	0.229	117.76	-2.12	207.62	13.79	NA	119.11	13.61	193.03	0.00
FPD2	0.195	144.21	-2.69	259.53	19.01	NA	254.08	12.97	114.07	0.00
FPD3	0.633	3.18	0.02	155.72	16.66	29.06	203.57	13.96	149.90	8.72
FPD4	0.472	147.70	-0.91	155.72	14.84	18.42	291.84	13.13	178.06	22.11
FPD5	0.143	3.76	-2.15	51.91	16.80	15.12	400.00	15.02	67.19	214.73
FPO1	0.305	1427.55	-1.87	378.70	17.05	NA	136.16	12.90	34.10	0.00
FPO2	0.245	609.68	0.28	372.33	14.51	NA	45.01	13.46	130.61	0.00
FPO3	0.256	1922.65	-2.28	372.33	16.39	NA	128.14	14.35	213.06	0.00
FPO4	0.863	402.02	0.80	374.10	15.87	27.72	146.70	13.93	111.12	60.99
FPO5	0.732	873.14	-0.86	364.20	14.17	20.25	195.02	13.27	283.34	74.94
GRA1	0.236	NA	0.36	7.00	14.06	15.93	45.38	26.51	112.49	63.72
GRA2	0.273	0.01	0.06	1.70	12.52	15.49	42.11	20.22	901.64	55.77
GRA3	0.222	1.28	-0.84	3.70	7.50	22.11	28.40	22.30	7.50	358.18
GRA4	0.172	16.34	-0.62	3.40	11.04	22.20	38.90	25.50	121.40	102.10
GRA5	0.088	14.92	-1.58	1.80	10.16	24.05	46.02	31.46	457.01	310.27
HEL1	0.523	NA	-2.27	13.50	17.00	11.29	NA	17.70	17.00	39.51
HEL2	0.642	NA	-2.16	7.30	NA	11.29	NA	20.54	0.00	822.97
HEL3	0.8	NA	-2.23	1.30	NA	11.29	NA	NA	0.00	610.74
HEL4	0.789	NA	-1.87	4.30	NA	11.29	NA	21.00	0.00	495.59
HEL5	0.789	NA	-2.19	5.30	NA	11.29	NA	21.00	0.00	21.45
HOM1	0.919	176.29	3.91	131.80	9.61	12.71	38.38	18.62	192.27	118.16
HOM2	1	336.95	3.01	134.30	9.83	23.46	302.06	52.54	176.93	56.29
HOM3	0.882	146.66	3.65	73.20	13.07	15.63	139.05	15.02	1045.36	37.52
HOM4	0.939	129.52	0.84	80.50	11.47	26.50	21.49	15.08	1032.60	66.25
HOM5	0.97	210.42	1.48	46.40	10.28	21.06	41.51	10.05	298.07	23.17
MAI1	0.507	49.97	2.20	14.90	11.18	25.00	214.14	15.78	346.69	160.02
MAI2	0.479	52.78	2.39	24.80	9.42	25.12	46.36	24.55	169.59	130.64
MAI3	0.725	28.61	2.10	17.60	3.48	22.46	37.11	55.75	180.97	110.08
MAI4	1	NA	2.31	9.60	7.95	20.08	26.79	38.21	294.12	238.98
MAI5	0.6	49.97	1.55	16.20	8.06	22.20	92.71	59.36	677.03	95.47
SAV1	0.479	35.11	-1.31	14.00	9.55	21.49	35.81	32.38	2951.06	212.71
SAV2	0.667	57.57	-1.15	11.70	8.11	16.05	38.46	22.20	1378.17	133.23
SAV3	0.189	12.82	-2.79	3.90	11.72	20.28	38.90	43.91	750.17	137.90
SAV4	0.313	30.87	-2.02	7.50	14.91	22.00	31.50	26.76	74.55	230.96
SAV5	0.178	7.17	-0.48	15.00	9.79	21.03	84.31	24.53	107.67	136.69
